# Supplementary material for: Pleural thickening on screening chest X-rays: a single institutional study
Source: Respir Res. 2019 Jul 5;20:138. doi: 10.1186/s12931-019-1116-9 (PMC6612134; doi:10.1186/s12931-019-1116-9)
Supplement: Supplementary file 1 — Table S1. Top 10 most common abnormal findings on screening chest X-rays. Table S2. Distribution and laterality of pleural thickening. Table S3. Pleural thickening and sex. Table S4. Pleural thickening and age distribution. Table S5. Pleural thickening and smoking status. Table S6. Pleural thickening and BMI. (XLSX 18 kb) [file 12931_2019_1116_MOESM1_ESM.xlsx]

## Sheet: Table S1
Table S1. Top 10 most common abnormal findings on screening chest X-rays
	Finding	Number	Percentage
	Pleural thickening	1423	0.352
	Scoliosis	546	0.135
	Nodular shadow	415	0.103
	Postoperative change	213	0.053
	Linear shadow	125	0.031
	Old change	120	0.03
	Granular shadow	95	0.024
	Insufficient inflation	83	0.021
	Aortic elongation	79	0.02
	Cardiac enlargement	73	0.018
		Percentage in 4,041 radiological findings on 28,727 chest X-rays is indicated.

## Sheet: Table S2
Table S2. Distribution and laterality of pleural thickening
	Area of pleural thickening	Right side	Left side	Total
	Apex	746	568	1314
	Upper portion	52	13	65
	Middle portion	30	2	32
	Lower portion	5	1	6
	Extensive	2	1	3
	Total	835	585	1420
	Pleural thickening	Number	Percentage
	Apical cap (+)	836	0.922
	Apical cap (-)	71	0.078
	Pleural thickening	Number	Percentage
	Bilateral	490	0.54
	Unilateral (right side)	324	0.357
	Unilateral (left side)	93	0.103

## Sheet: Table S3
Table S3. Pleural thickening and sex
	Sex	Pleural thickening (-)	Pleural thickening (+)	Total	Percentage
	Male	18076	639	18715	0.034
	Female	9740	272	10012	0.027
	Total	27816	911	28727	0.032

## Sheet: Table S4
Table S4. Pleural thickening and age distribution
	Age	Pleural thickening (-)	Pleural thickening (+)	Total	Percentage
	17 ≤ age < 20	3719	69	3788	0.018
	20 ≤ age < 30	13577	337	13914	0.024
	30 ≤ age < 40	4310	130	4440	0.029
	40 ≤ age < 50	3421	148	3569	0.041
	50 ≤ age < 60	2073	149	2222	0.067
	60 ≤ age ≤ 83	716	78	794	0.098
	Total	27816	911	28727	0.032

## Sheet: Table S5
Table S5. Pleural thickening and smoking status
	Smoking status	Sex	Pleural thickening (-)	Pleural thickening (+)	Total	Percentage
	Never smoker	Total	21958	717	22675	0.032
		male	13497	473	13970	0.034
		female	8461	244	8705	0.028
	Ex-smoker	Total	1341	70	1411	0.05
		male	1013	59	1072	0.055
		female	328	11	339	0.032
	Current smoker	Total	1152	53	1205	0.044
		male	955	46	1001	0.046
		female	197	7	204	0.034
	Unknown	Total	3365	71	3436	0.021
		male	2611	61	2672	0.023
		female	754	10	764	0.013
	Total		27816	911	28727	0.032

## Sheet: Table S6
Table S6. Pleural thickening and body mass index (BMI)
	Body mass index	Sex	Pleural thickening (-)	Pleural thickening (+)	Total	Percentage
	BMI < 18.5	Total	4282	180	4462	0.04
		male	2159	91	2250	0.04
		female	2123	89	2212	0.04
	18.5 ≤ BMI < 22	Total	13635	472	14107	0.033
		male	8356	325	8681	0.037
		female	5279	147	5426	0.027
	22 ≤ BMI < 25	Total	6506	201	6707	0.03
		male	4905	168	5073	0.033
		female	1601	33	1634	0.02
	25 ≤ BMI	Total	3385	58	3443	0.017
		male	2650	55	2705	0.02
		female	735	3	738	0.004
	Total		27808	911	28719	0.032
				Note that BMI data for 8 cases were not available.
